# Supplementary material for: Measuring generic health using the minimum european health module: does it work and is it better than self-rated health?
Source: BMC Public Health. 2023 Dec 1;23:2392. doi: 10.1186/s12889-023-16778-2 (PMC10693136; doi:10.1186/s12889-023-16778-2)
Supplement: Supplementary file 1 — Additional file 1: Table S1. Descriptive Statistics on Gender, Wave, and the MEHM(+) Variables by Year. Table S2. Descriptive Statistics on the Health Variables by Year. Table S3. Descriptive Statistics on Gender, Wave, and the Non-Health Variables by Year. Table S4. Regression Results for the Health Model (Female Respondents) by Generic Health Measure. Table S5. Regression Results for the Health Model (Male Respondents) by Generic Health Measure. Table S6. Regression Results for the Non-Health Model (Female Respondents) by Generic Health Measure. Table S7. Regression Results for the Non-Health Model (Male Respondents) by Generic Health Measure. [file 12889_2023_16778_MOESM1_ESM.zip › Table_S1.xlsx]

## Sheet: Table_1
Table S1: Descriptive Statistics on Gender, Wave, and the MEHM(+) Variables by Year
Variable	All Respondents		2008		2014
	n	%	n	%	n	%
Female	6102	50.69	3030	50.98	3072	50.41
Wave
2008	6094	50.63	0	0	6094	100
2014	5943	49.37	5943	100	0	0
Self-Rated Health
Very bad	303	2.52	136	2.29	167	2.74
Bad	1145	9.51	574	9.66	571	9.37
Average	4117	34.2	2068	34.8	2049	33.62
Good	5368	44.6	2690	45.26	2678	43.94
Very good	1104	9.17	475	7.99	629	10.32
GALI
No, not limited at all	7814	64.92	3813	64.16	4001	65.65
Yes, limited a little	2714	22.55	1357	22.83	1357	22.27
Yes, limited a lot	1509	12.54	773	13.01	736	12.08
Any chronic disease
None	2468	20.5	1079	18.16	1389	22.79
One or more	9569	79.5	4864	81.84	4705	77.21
Multimorbidity
None	2468	20.5	1079	18.16	1389	22.79
One	3098	25.74	1563	26.3	1535	25.19
Two or more	6471	53.76	3301	55.54	3170	52.02
Pain intensity
No Pain	5910	49.1	2709	45.58	3201	52.53
Very slight	700	5.82	315	5.3	385	6.32
Slight	1500	12.46	810	13.63	690	11.32
Moderate	2291	19.03	1233	20.75	1058	17.36
Severe	1283	10.66	700	11.78	583	9.57
Very severe	353	2.93	176	2.96	177	2.9
