# Supplementary material for: Measuring generic health using the minimum european health module: does it work and is it better than self-rated health?
Source: BMC Public Health. 2023 Dec 1;23:2392. doi: 10.1186/s12889-023-16778-2 (PMC10693136; doi:10.1186/s12889-023-16778-2)
Supplement: Supplementary file 1 — Additional file 1: Table S1. Descriptive Statistics on Gender, Wave, and the MEHM(+) Variables by Year. Table S2. Descriptive Statistics on the Health Variables by Year. Table S3. Descriptive Statistics on Gender, Wave, and the Non-Health Variables by Year. Table S4. Regression Results for the Health Model (Female Respondents) by Generic Health Measure. Table S5. Regression Results for the Health Model (Male Respondents) by Generic Health Measure. Table S6. Regression Results for the Non-Health Model (Female Respondents) by Generic Health Measure. Table S7. Regression Results for the Non-Health Model (Male Respondents) by Generic Health Measure. [file 12889_2023_16778_MOESM1_ESM.zip › Table_S2.xlsx]

## Sheet: Table_2
Table S2: Descriptive Statistics on the Health Variables by Year
Variable	All Respondents		2008		2014
	n/mean	%/sd	n/mean	%/sd	n/mean	%/sd
High blood cholesterol	1850	26.1	944	26.31	906	25.88
Diabetes	828	11.68	440	12.26	388	11.08
High blood pressure	2807	39.6	1508	42.03	1299	37.1
Heart attack	369	5.21	192	5.35	177	5.06
Heart disease	719	10.14	366	10.2	353	10.08
Stroke	213	3	117	3.26	96	2.74
Circulatory disorder (brain)	175	2.47	84	2.34	91	2.6
Circulatory disorder (legs)	703	9.92	332	9.25	371	10.6
Arthrosis	2566	36.2	1341	37.37	1225	34.99
Osteoporosis	471	6.64	254	7.08	217	6.2
Arthritis	1088	15.35	547	15.25	541	15.45
Chronic lung disease	450	6.35	252	7.02	198	5.66
Cancer	533	7.52	315	8.78	218	6.23
Gastric ulcers	277	3.91	147	4.1	130	3.71
Incontinence	196	2.76	107	2.98	89	2.54
Mental illness	524	7.39	331	9.23	193	5.51
Parkinson's disease	55	0.78	29	0.81	26	0.74
Glaucoma	388	5.47	205	5.71	183	5.23
Other chronic disease	840	11.85	515	14.35	325	9.28
Underweight	45	0.63	24	0.67	21	0.6
Normal BMI	2662	37.55	1341	37.37	1321	37.73
Overweight	3034	42.8	1500	41.81	1534	43.82
Adipose	1348	19.02	723	20.15	625	17.85
Pain intensity
No Pain	3474	49.01	1626	45.32	1848	52.78
Very slight	406	5.73	193	5.38	213	6.08
Slight	934	13.18	519	14.46	415	11.85
Moderate	1357	19.14	753	20.99	604	17.25
Severe	730	10.3	401	11.18	329	9.4
Very severe	188	2.65	96	2.68	92	2.63
Lung capacity	395.93	147.43	400.65	143.78	391.1	150.95
SF 36	83.96	21.86	82.61	22.44	85.34	21.16
Depressive Symptoms	6.55	6.04	6.88	6.04	6.21	6.02
