# Supplementary material for: Measuring generic health using the minimum european health module: does it work and is it better than self-rated health?
Source: BMC Public Health. 2023 Dec 1;23:2392. doi: 10.1186/s12889-023-16778-2 (PMC10693136; doi:10.1186/s12889-023-16778-2)
Supplement: Supplementary file 1 — Additional file 1: Table S1. Descriptive Statistics on Gender, Wave, and the MEHM(+) Variables by Year. Table S2. Descriptive Statistics on the Health Variables by Year. Table S3. Descriptive Statistics on Gender, Wave, and the Non-Health Variables by Year. Table S4. Regression Results for the Health Model (Female Respondents) by Generic Health Measure. Table S5. Regression Results for the Health Model (Male Respondents) by Generic Health Measure. Table S6. Regression Results for the Non-Health Model (Female Respondents) by Generic Health Measure. Table S7. Regression Results for the Non-Health Model (Male Respondents) by Generic Health Measure. [file 12889_2023_16778_MOESM1_ESM.zip › Table_S3.xlsx]

## Sheet: Table_3
Table S3: Descriptive Statistics on Gender, Wave, and the Non-Health Variables by Year
Variable	All Respondents		2008		2014
	n/mean	%/sd	n/mean	%/sd	n/mean	%/sd
Female	3673	51.81	1832	51.06	1841	52.58
Wave
2008	3588	50.61	3588	100	0	0
2014	3501	49.39	0	0	3501	100
Southern Germany	1802	25.42	997	27.79	805	22.99
ISCED
Low	561	7.91	229	6.38	332	9.48
Medium	3760	53.04	1860	51.84	1900	54.27
High	2768	39.05	1499	41.78	1269	36.25
Age (in years)	61.61	11.58	61.86	11.41	61.35	11.74
Income Position	112.14	81.87	111.98	75.65	112.3	87.81
Optimism	2.95	0.57	2.99	0.54	2.9	0.6
