# Supplementary material for: Measuring generic health using the minimum european health module: does it work and is it better than self-rated health?
Source: BMC Public Health. 2023 Dec 1;23:2392. doi: 10.1186/s12889-023-16778-2 (PMC10693136; doi:10.1186/s12889-023-16778-2)
Supplement: Supplementary file 1 — Additional file 1: Table S1. Descriptive Statistics on Gender, Wave, and the MEHM(+) Variables by Year. Table S2. Descriptive Statistics on the Health Variables by Year. Table S3. Descriptive Statistics on Gender, Wave, and the Non-Health Variables by Year. Table S4. Regression Results for the Health Model (Female Respondents) by Generic Health Measure. Table S5. Regression Results for the Health Model (Male Respondents) by Generic Health Measure. Table S6. Regression Results for the Non-Health Model (Female Respondents) by Generic Health Measure. Table S7. Regression Results for the Non-Health Model (Male Respondents) by Generic Health Measure. [file 12889_2023_16778_MOESM1_ESM.zip › Table_S7.xlsx]

## Sheet: Table_7
Table S7: Regression Results for the Non-Health Model (Male Respondents) by Generic Health Measure
	SRH Residuals	MEHM Residuals	MEHM+ Residuals
ISCED (RC: Medium)
High ISCED	0.06*	0.01	0.01
Low ISCED	-0.06	-0.02	-0.03
Age (in years)	0.00*	0	0
Female	0	0	0
Southern Germany (RC: All others)	0.07*	0.06*	0.04*
Income Position	0	0	0
Optimism	0.15***	0.11***	0.09***
Constant	-0.66***	-0.45***	-0.33***
Adj. R²	0.02	0.01	0.01
n	3416	3416	3416
* p < 0.05; ** p < 0.01; *** p < 0.001
