# Supplementary material for: Measuring generic health using the minimum european health module: does it work and is it better than self-rated health?
Source: BMC Public Health. 2023 Dec 1;23:2392. doi: 10.1186/s12889-023-16778-2 (PMC10693136; doi:10.1186/s12889-023-16778-2)
Supplement: Supplementary file 2 — Additional file 2. Stata syntax used to extract the MEHM(+) scores from the data. [file 12889_2023_16778_MOESM2_ESM.do]

*The following code was used to calculate the MEHM(+)-measures
		
		gsem (SRH GALI <- HEALTH, oprobit) (Chron_PI <- HEALTH, probit) [pw=QuerGew_CAPI] , nocapslatent latent(HEALTH) //GSEM-Models with QuerGew_CAPI being the probability weight; SRH and GALI are treated as ordinal, chronic conditions as binary
		capture drop MEHM //deleting any previous variable of the name (in case of running the code multiple times)
		predict MEHM, eta //Extracting the health score as a latent variable
		

		gsem (SRH Chron_PI_Mult GALI Pain_6 <- HEALTH) [pw=QuerGew_CAPI], nocapslatent latent(HEALTH) oprobit //GSEM-Models with QuerGew_CAPI being the probability weight; all four manifest variables are treated as ordinal
		capture drop MEHMPLUS //deleting any previous variable of the name (in case of running the code multiple times)
		predict MEHMPLUS, eta //Extracting the health score as a latent variable
		
